# Supplementary material for: A hybrid AI model integrating BKA-VMD and deep neural networks for industrial power load prediction
Source: PLoS One. 2025 Aug 14;20(8):e0329630. doi: 10.1371/journal.pone.0329630 (PMC12352651; doi:10.1371/journal.pone.0329630)
Supplement: S1 File — (ZIP) [file pone.0329630.s001.zip]

Archive with 4 entries (3 files):
- Data/
- Data/Dataset 1.xlsx
- Data/Dataset 2.xlsx
- Data/Dataset 3.xlsx
