# Supplementary material for: A hybrid AI model integrating BKA-VMD and deep neural networks for industrial power load prediction
Source: PLoS One. 2025 Aug 14;20(8):e0329630. doi: 10.1371/journal.pone.0329630 (PMC12352651; doi:10.1371/journal.pone.0329630)
Supplement: S1 File — (ZIP) [file pone.0329630.s001.zip › Data/Dataset 1.xlsx]

## Sheet: Sheet1
Timestamp	Meter value	Energy comsumption
2022-09-20	5.10813e+06	4649.4
2022-09-21	5.11278e+06	4024.5
2022-09-22	5.11681e+06	4297.6
2022-09-23	5.1211e+06	4681.1
2022-09-24	5.12579e+06	4868.2
2022-09-25	5.13065e+06	3442.7
2022-09-26	5.1341e+06	4113.6
2022-09-27	5.13821e+06	3874.9
2022-09-28	5.14209e+06	3456.2
2022-09-29	5.14554e+06	4168.5
2022-09-30	5149710	3598.4
2022-10-01	5.15331e+06	2624.5
2022-10-02	5.15593e+06	2260.4
2022-10-03	5.15819e+06	1688.1
2022-10-04	5.15988e+06	1439.2
2022-10-05	5.16132e+06	2140.8
2022-10-06	5.16346e+06	2589.5
2022-10-07	5.16605e+06	2557.1
2022-10-08	5168608	3090.1
2022-10-09	5.1717e+06	2874.1
2022-10-10	5.17457e+06	1844.4
2022-10-11	5.17642e+06	1616.7
2022-10-12	5.17803e+06	2116.1
2022-10-13	5.18015e+06	2214.8
2022-10-14	5.18236e+06	2097.3
2022-10-15	5.18446e+06	1750.9
2022-10-16	5.18621e+06	1714.7
2022-10-17	5.18793e+06	2127.3
2022-10-18	5.19005e+06	2252
2022-10-19	5.19231e+06	2025
2022-10-20	5.19433e+06	2196.9
2022-10-21	5.19653e+06	2639
2022-10-22	5.19917e+06	2184.1
2022-10-23	5.20135e+06	2089.7
2022-10-24	5.20344e+06	2333.2
2022-10-25	5.20577e+06	2278.2
2022-10-26	5.20805e+06	2777.9
2022-10-27	5.21083e+06	3070.7
2022-10-28	5.2139e+06	1712.6
2022-10-29	5.21561e+06	1895.4
2022-10-30	5.21751e+06	2322.5
2022-10-31	5.21983e+06	2079
2022-11-01	5.22191e+06	1800.9
2022-11-02	5.22371e+06	1733.5
2022-11-03	5225445	1424.9
2022-11-04	5.22687e+06	1710.5
2022-11-05	5.22858e+06	1285.1
2022-11-06	5.22987e+06	1362.9
2022-11-07	5.23123e+06	1808.2
2022-11-08	5.23304e+06	2129.9
2022-11-09	5.23517e+06	1839.1
2022-11-10	5.23701e+06	2288.3
2022-11-11	5.23929e+06	2308.8
2022-11-12	5.2416e+06	1871.3
2022-11-13	5243474	1604.1
2022-11-14	5.24508e+06	1787.4
2022-11-15	5.24687e+06	1767.9
2022-11-16	5.24863e+06	2031.9
2022-11-17	5.25067e+06	2353.6
2022-11-18	5.25302e+06	2447.9
2022-11-19	5.25547e+06	1952.4
2022-11-20	5.25742e+06	1919.6
2022-11-21	5.25934e+06	2244.4
2022-11-22	5.26158e+06	2565.2
2022-11-23	5.26415e+06	2446.2
2022-11-24	5.26659e+06	2430.3
2022-11-25	5.26902e+06	2293.5
2022-11-26	5.27132e+06	2445.9
2022-11-27	5.27376e+06	2307.4
2022-11-28	5.27607e+06	3012.1
2022-11-29	5.27908e+06	2666.6
2022-11-30	5.28175e+06	1734.7
2022-12-01	5.28349e+06	1015.1
2022-12-02	5.2845e+06	694.3
2022-12-03	5.28519e+06	589.3
2022-12-04	5.28578e+06	1118.9
2022-12-05	5.2869e+06	2022.3
2022-12-06	5288925	1666.9
2022-12-07	5.29059e+06	1854.2
2022-12-08	5.29245e+06	1933.6
2022-12-09	5.29438e+06	2041.9
2022-12-10	5.29642e+06	1804.8
2022-12-11	5.29823e+06	1457.2
2022-12-12	5.29968e+06	1726.5
2022-12-13	5.30141e+06	1653.3
2022-12-14	5.30306e+06	1988.2
2022-12-15	5.30505e+06	1685.9
2022-12-16	5.30674e+06	1651.2
2022-12-17	5.30839e+06	1354.9
2022-12-18	5.30974e+06	952.7
2022-12-19	5.3107e+06	2019.4
2022-12-20	5.31272e+06	1728
2022-12-21	5.31444e+06	1600.8
2022-12-22	5.31604e+06	1567.4
2022-12-23	5.31761e+06	1114.4
2022-12-24	5.31873e+06	1183
2022-12-25	5.31991e+06	779.3
2022-12-26	5.32069e+06	1471.8
2022-12-27	5.32216e+06	1528.2
2022-12-28	5.32369e+06	1417.7
2022-12-29	5.32511e+06	1533.6
2022-12-30	5.32664e+06	1452.8
2022-12-31	5.32809e+06	775.7
2023-01-01	5.32887e+06	621.7
2023-01-02	5.32949e+06	1559.3
2023-01-03	5.33105e+06	1717.8
2023-01-04	5.33277e+06	1861.1
2023-01-05	5.33463e+06	2345.2
2023-01-06	5.33697e+06	2399.7
2023-01-07	5.33937e+06	1459.8
2023-01-08	5340833	1345.5
2023-01-09	5.34218e+06	2632.7
2023-01-10	5.34481e+06	2301.8
2023-01-11	5347113	2518.9
2023-01-12	5.34963e+06	2963.1
2023-01-13	5352595	2701.8
2023-01-14	5.3553e+06	2384.3
2023-01-15	5.35768e+06	1217.4
2023-01-16	5.3589e+06	1806.4
2023-01-17	5.3607e+06	1147.4
2023-01-18	5.36185e+06	1014.3
2023-01-19	5.36287e+06	517.8
2023-01-20	5.36338e+06	570.8
2023-01-21	5.36396e+06	670.3
2023-01-22	5.36463e+06	993.3
2023-01-23	5.36562e+06	0
2023-01-24	5.36562e+06	0
2023-01-25	5.36562e+06	0
2023-01-26	5.36562e+06	0
2023-01-27	5.36562e+06	0
2023-01-28	5.36562e+06	4105.7
2023-01-29	5.36972e+06	1199.9
2023-01-30	5.37092e+06	1678.6
2023-01-31	5372603	1996.6
2023-02-01	5.3746e+06	2118.3
2023-02-02	5.37672e+06	2645.9
2023-02-03	5.37936e+06	2677.6
2023-02-04	5.38204e+06	2103.2
2023-02-05	5.38414e+06	2055.2
2023-02-06	5.3862e+06	2584.7
2023-02-07	5.38878e+06	2913.4
2023-02-08	5.3917e+06	2867.6
2023-02-09	5.39457e+06	2892.8
2023-02-10	5.39746e+06	3052.6
2023-02-11	5.40051e+06	2684.4
2023-02-12	5.4032e+06	2422
2023-02-13	5.40562e+06	2589.5
2023-02-14	5.40821e+06	2127.9
2023-02-15	5.41033e+06	1957.8
2023-02-16	5.41229e+06	2044.3
2023-02-17	5.41434e+06	2552.5
2023-02-18	5.41689e+06	2502.5
2023-02-19	5.41939e+06	1711.4
2023-02-20	5.4211e+06	2162
2023-02-21	5.42327e+06	2693.1
2023-02-22	5.42596e+06	2494.8
2023-02-23	5.42845e+06	2521.4
2023-02-24	5.43097e+06	2548.9
2023-02-25	5.43352e+06	1822.4
2023-02-26	5.43535e+06	1706.6
2023-02-27	5.43705e+06	2155.7
2023-02-28	5.43921e+06	2442.6
2023-03-01	5.44165e+06	2867.5
2023-03-02	5.44452e+06	2704.2
2023-03-03	5.44722e+06	2938.2
2023-03-04	5.45016e+06	2099.3
2023-03-05	5.45226e+06	2341.6
2023-03-06	5.4546e+06	2836.1
2023-03-07	5.45744e+06	3442.9
2023-03-08	5.46088e+06	3586.8
2023-03-09	5.46447e+06	3483.8
2023-03-10	5.46795e+06	3230.1
2023-03-11	5.47118e+06	2755.4
2023-03-12	5.47394e+06	1855.7
2023-03-13	5.47579e+06	2009.6
2023-03-14	5.4778e+06	2354.5
2023-03-15	5.48016e+06	2511
2023-03-16	5.48267e+06	2942.2
2023-03-17	5.48561e+06	2808.6
2023-03-18	5.48842e+06	2058.4
2023-03-19	5.49048e+06	2099.5
2023-03-20	5.49258e+06	3001.3
2023-03-21	5.49558e+06	2933.1
2023-03-22	5.49851e+06	2763.5
2023-03-23	5501274	3330.2
2023-03-24	5.5046e+06	2870.6
2023-03-25	5.50747e+06	2677.8
2023-03-26	5.51015e+06	2169
2023-03-27	5.51232e+06	2740.9
2023-03-28	5.51506e+06	2440.9
2023-03-29	5.5175e+06	2891
2023-03-30	5.52039e+06	2952.1
2023-03-31	5.52335e+06	3103.5
2023-04-01	5526450	2278.8
2023-04-02	5.52873e+06	2711.9
2023-04-03	5.53144e+06	3116.8
2023-04-04	5.53456e+06	3199.3
2023-04-05	5.53776e+06	2096.1
2023-04-06	5.53985e+06	2723.2
2023-04-07	5.54258e+06	2371.6
2023-04-08	5.54495e+06	2079.8
2023-04-09	5.54703e+06	2311
2023-04-10	5.54934e+06	3355.9
2023-04-11	5.55269e+06	3097.8
2023-04-12	5.55579e+06	3843.6
2023-04-13	5.55964e+06	3433.9
2023-04-14	5.56307e+06	3568.2
2023-04-15	5.56664e+06	2741.8
2023-04-16	5.56938e+06	2340.7
2023-04-17	5.57172e+06	3649.3
2023-04-18	5.57537e+06	4328.4
2023-04-19	5.5797e+06	3692.1
2023-04-20	5.58339e+06	4247.3
2023-04-21	5.58764e+06	3361.9
2023-04-22	5.591e+06	2613.5
2023-04-23	5.59361e+06	2383.1
2023-04-24	5595996	2459.8
2023-04-25	5.59846e+06	2336
2023-04-26	5.60079e+06	1925.3
2023-04-27	5.60272e+06	2235.1
2023-04-28	5.60495e+06	2891
2023-04-29	5.60784e+06	699.8
2023-04-30	5608543	921
2023-05-01	5609464	1173.9
2023-05-02	5.61064e+06	2008.2
2023-05-03	5.61265e+06	2071.3
2023-05-04	5.61472e+06	2706.6
2023-05-05	5617424	3453.8
2023-05-06	5.62088e+06	2400.3
2023-05-07	5.62328e+06	2098.8
2023-05-08	5.62538e+06	2499.2
2023-05-09	5.62788e+06	2430.6
2023-05-10	5.63031e+06	3152.3
2023-05-11	5633459	3005
2023-05-12	5636464	3163.2
2023-05-13	5.63963e+06	2578.4
2023-05-14	5.64221e+06	2344.9
2023-05-15	5.64455e+06	2984.4
2023-05-16	5.64753e+06	3185.9
2023-05-17	5.65072e+06	3001.1
2023-05-18	5.65372e+06	3553.9
2023-05-19	5.65728e+06	3527.2
2023-05-20	5660803	3484.9
2023-05-21	5.66429e+06	3630.3
2023-05-22	5.66792e+06	4311.8
2023-05-23	5672230	2780.8
2023-05-24	5.67501e+06	3016.9
2023-05-25	5.67803e+06	2916.6
2023-05-26	5.68094e+06	3188.1
2023-05-27	5.68413e+06	3733.7
2023-05-28	5.68787e+06	3463.6
2023-05-29	5.69133e+06	3966
2023-05-30	5.6953e+06	4343.9
2023-05-31	5.69964e+06	3850.7
2023-06-01	5.70349e+06	4027.3
2023-06-02	5.70752e+06	4180.6
2023-06-03	5.7117e+06	3520.1
2023-06-04	5.71522e+06	3183.6
2023-06-05	5.7184e+06	3506.7
2023-06-06	5.72191e+06	4081.7
2023-06-07	5.72599e+06	3805.9
2023-06-08	5.7298e+06	4318
2023-06-09	5.73411e+06	4078.4
2023-06-10	5.73819e+06	3549.8
2023-06-11	5.74174e+06	3198.6
2023-06-12	5744941	3254.6
2023-06-13	5.7482e+06	3502.2
2023-06-14	5.7517e+06	3208.3
2023-06-15	5.75491e+06	3355
2023-06-16	5.75826e+06	3321.7
2023-06-17	5.76158e+06	3484.6
2023-06-18	5.76507e+06	3728.5
2023-06-19	5.7688e+06	3923.6
2023-06-20	5.77272e+06	3920
2023-06-21	5.77664e+06	3827.6
2023-06-22	5.78047e+06	2691.5
2023-06-23	5.78316e+06	3256
2023-06-24	5.78641e+06	2754.3
2023-06-25	5.78917e+06	4706.5
2023-06-26	5.79388e+06	4063.3
2023-06-27	5.79794e+06	4129.3
2023-06-28	5802068	4474
2023-06-29	5806542	4490.1
2023-06-30	5.81103e+06	4279
2023-07-01	5.81531e+06	3218.6
2023-07-02	5.81853e+06	3017.4
2023-07-03	5.82155e+06	3749.7
2023-07-04	5.8253e+06	4228.1
2023-07-05	5.82952e+06	4400.6
2023-07-06	5.83393e+06	4396.9
2023-07-07	5.83832e+06	3880
2023-07-08	5.8422e+06	3986
2023-07-09	5.84619e+06	3828.5
2023-07-10	5.85002e+06	4541.4
2023-07-11	5.85456e+06	5396.8
2023-07-12	5.85996e+06	3899
2023-07-13	5.86385e+06	3896.8
2023-07-14	5.86775e+06	4263
2023-07-15	5.87201e+06	3031.9
2023-07-16	5.87505e+06	2559.8
2023-07-17	5.87761e+06	4081.1
2023-07-18	5.88169e+06	4152.4
2023-07-19	5.88584e+06	3755.4
2023-07-20	5.88959e+06	3571.5
2023-07-21	5893166	3770.7
2023-07-22	5.89694e+06	3014
2023-07-23	5.89995e+06	3141.9
2023-07-24	5.90309e+06	4072.1
2023-07-25	5.90716e+06	3460.4
2023-07-26	5.91063e+06	3686.4
2023-07-27	5.91431e+06	3438
2023-07-28	5.91775e+06	4045.1
2023-07-29	5.92179e+06	3752.3
2023-07-30	5.92555e+06	2243.8
2023-07-31	5.92779e+06	3532.1
2023-08-01	5.93132e+06	3471.9
2023-08-02	5.93479e+06	3474.2
2023-08-03	5.93827e+06	3084.1
2023-08-04	5941353	4130.4
2023-08-05	5.94548e+06	2618.8
2023-08-06	5.9481e+06	2825.3
2023-08-07	5.95093e+06	4426.4
2023-08-08	5.95535e+06	4438
2023-08-09	5.95979e+06	4390.9
2023-08-10	5.96418e+06	5469.5
2023-08-11	5.96965e+06	3652.9
2023-08-12	5.97331e+06	2635.1
2023-08-13	5.97594e+06	3052.4
2023-08-14	5.97899e+06	4516.4
2023-08-15	5.98351e+06	4250.4
2023-08-16	5.98776e+06	4153.6
2023-08-17	5.99191e+06	4253
2023-08-18	5.99617e+06	3502.1
2023-08-19	5.99967e+06	2531.2
2023-08-20	6.0022e+06	2251.7
2023-08-21	6.00445e+06	3828.2
2023-08-22	6.00828e+06	5140.2
2023-08-23	6.01342e+06	4218.7
2023-08-24	6.01764e+06	4139.2
2023-08-25	6.02178e+06	3648.4
2023-08-26	6.02543e+06	3295.4
2023-08-27	6.02872e+06	2715
2023-08-28	6.03144e+06	3684.8
2023-08-29	6035121	3836.2
2023-08-30	6.03896e+06	3263.7
2023-08-31	6.04222e+06	4028.5
2023-09-01	6.04625e+06	2949.8
2023-09-02	6.0492e+06	2902.5
2023-09-03	6.0521e+06	3183.7
2023-09-04	6.05529e+06	3621.5
2023-09-05	6.05891e+06	3091.1
2023-09-06	6061998	4642.1
2023-09-07	6.06664e+06	4577.3
2023-09-08	6.07122e+06	4260.9
2023-09-09	6.07548e+06	3599.3
2023-09-10	6.07908e+06	2681
2023-09-11	6.08176e+06	3306.2
2023-09-12	6.08506e+06	3923.5
2023-09-13	6.08899e+06	3919.6
2023-09-14	6.09291e+06	3625.1
2023-09-15	6096533	3434.8
2023-09-16	6.09997e+06	4433
2023-09-17	6.1044e+06	2847
2023-09-18	6.10725e+06	4256.9
2023-09-19	6.1115e+06	4362.8
2023-09-20	6.11587e+06	3605.2
2023-09-21	6.11947e+06	3930.5
2023-09-22	6.1234e+06	3762.8
2023-09-23	6127166	2666
2023-09-24	6129832	4252.7
2023-09-25	6.13408e+06	4203.6
2023-09-26	6.13829e+06	3269.3
2023-09-27	6.14156e+06	3876.7
2023-09-28	6.14543e+06	3013.5
2023-09-29	6.14845e+06	1998.5
2023-09-30	6.15045e+06	1994
2023-10-01	6.15244e+06	2200.7
2023-10-02	6154641	2463.8
2023-10-03	6.1571e+06	2224.3
2023-10-04	6.15933e+06	2517.3
2023-10-05	6.16185e+06	2076.2
2023-10-06	6.16392e+06	2314.1
2023-10-07	6.16624e+06	3291.8
2023-10-08	6.16953e+06	2958.7
2023-10-09	6.17249e+06	3488.7
2023-10-10	6.17598e+06	3082.5
2023-10-11	6.17906e+06	3209
2023-10-12	6.18227e+06	2941.7
2023-10-13	6.18521e+06	3433
2023-10-14	6.18864e+06	2100.4
2023-10-15	6.19074e+06	2980.6
2023-10-16	6.19372e+06	2608.9
2023-10-17	6196332	3913.8
2023-10-18	6.20025e+06	3707.1
2023-10-19	6.20395e+06	3770.6
2023-10-20	6.20772e+06	5008.5
2023-10-21	6212732	2355.1
2023-10-22	6.21509e+06	1543.7
2023-10-23	6.21663e+06	3760.5
2023-10-24	6.22039e+06	3811.3
2023-10-25	6.2242e+06	4066.9
2023-10-26	6.22827e+06	4470.5
2023-10-27	6232740	4713.9
2023-10-28	6.23745e+06	4778
2023-10-29	6.24223e+06	3235.8
2023-10-30	6.24547e+06	4364.3
2023-10-31	6249832	3904.8
2023-11-01	6.25374e+06	3355.6
2023-11-02	6.25709e+06	3591.9
2023-11-03	6.26068e+06	4099.3
2023-11-04	6.26478e+06	3503.5
2023-11-05	6.26829e+06	2201.2
2023-11-06	6.27049e+06	2864.8
2023-11-07	6.27335e+06	3234.3
2023-11-08	6.27659e+06	3526.4
2023-11-09	6.28011e+06	4354.8
2023-11-10	6.28447e+06	3751.9
2023-11-11	6.28822e+06	4216.7
2023-11-12	6.29244e+06	2886.5
2023-11-13	6.29532e+06	1331.8
2023-11-14	6.29666e+06	2577.2
2023-11-15	6.29923e+06	2626
2023-11-16	6.30186e+06	2321.7
2023-11-17	6.30418e+06	2684.3
2023-11-18	6.30686e+06	3051.3
2023-11-19	6309916	2472.7
2023-11-20	6.31239e+06	3065.8
2023-11-21	6.31545e+06	2722.4
2023-11-22	6.31818e+06	3051.4
2023-11-23	6.32123e+06	3522
2023-11-24	6.32475e+06	2982.5
2023-11-25	6.32773e+06	2472.7
2023-11-26	6.33021e+06	2415.9
2023-11-27	6.33262e+06	2703.9
2023-11-28	6.33533e+06	2768.1
2023-11-29	6.33809e+06	3106.9
2023-11-30	6.3412e+06	2986.2
2023-12-01	6.34419e+06	2451.3
2023-12-02	6.34664e+06	2015.7
2023-12-03	6.34865e+06	2483.6
2023-12-04	6.35114e+06	3665.7
2023-12-05	6.3548e+06	3657.3
2023-12-06	6.35846e+06	4544.9
2023-12-07	6363005	3902.8
2023-12-08	6.36691e+06	3326.6
2023-12-09	6.37023e+06	3954.1
2023-12-10	6.37419e+06	2306.2
2023-12-11	6.37649e+06	3734.4
2023-12-12	6.38023e+06	3202.3
2023-12-13	6.38343e+06	2929.6
2023-12-14	6386361	4333.2
2023-12-15	6.39069e+06	5511.2
