# Supplementary material for: A hybrid AI model integrating BKA-VMD and deep neural networks for industrial power load prediction
Source: PLoS One. 2025 Aug 14;20(8):e0329630. doi: 10.1371/journal.pone.0329630 (PMC12352651; doi:10.1371/journal.pone.0329630)
Supplement: S1 File — (ZIP) [file pone.0329630.s001.zip › Data/Dataset 2.xlsx]

## Sheet: Sheet1
Timestamp	Meter value	Energy comsumption
2022-09-20	11256400	9279
2022-09-21	11265679	8768
2022-09-22	11274447	8727
2022-09-23	11283174	8846
2022-09-24	11292020	8476
2022-09-25	11300496	4230
2022-09-26	11304726	8492
2022-09-27	11313218	8779
2022-09-28	11321997	8763
2022-09-29	11330760	8731
2022-09-30	11339491	8267
2022-10-01	11347758	3560
2022-10-02	11351318	3621
2022-10-03	11354939	3620
2022-10-04	11358559	3765
2022-10-05	11362324	5388
2022-10-06	11367712	7135
2022-10-07	11374847	6719
2022-10-08	11381566	6881
2022-10-09	11388447	3997
2022-10-10	11392444	7053
2022-10-11	11399497	6650
2022-10-12	11406147	7126
2022-10-13	11413273	6731
2022-10-14	11420004	6528
2022-10-15	11426532	2609
2022-10-16	11429141	2759
2022-10-17	11431900	2991
2022-10-18	11434891	6885
2022-10-19	11441776	6881
2022-10-20	11448657	6998
2022-10-21	11455655	6680
2022-10-22	11462335	0
2022-10-23	11462335	0
2022-10-24	11462335	13578
2022-10-25	11475913	6386
2022-10-26	11482299	6475
2022-10-27	11488774	3593
2022-10-28	11492367	3447
2022-10-29	11495814	3162
2022-10-30	11498976	3222
2022-10-31	11502198	3306
2022-11-01	11505504	3349
2022-11-02	11508853	3139
2022-11-03	11511992	4075
2022-11-04	11516067	3730
2022-11-05	11519797	2758
2022-11-06	11522555	2760
2022-11-07	11525315	3134
2022-11-08	11528449	3502
2022-11-09	11531951	3308
2022-11-10	11535259	3716
2022-11-11	11538975	3822
2022-11-12	11542797	2493
2022-11-13	11545290	2465
2022-11-14	11547755	3404
2022-11-15	11551159	3356
2022-11-16	11554515	3514
2022-11-17	11558029	3954
2022-11-18	11561983	4604
2022-11-19	11566587	3320
2022-11-20	11569907	3103
2022-11-21	11573010	5783
2022-11-22	11578793	6486
2022-11-23	11585279	5960
2022-11-24	11591239	5939
2022-11-25	11597178	5815
2022-11-26	11602993	3068
2022-11-27	11606061	3302
2022-11-28	11609363	4509
2022-11-29	11613872	3534
2022-11-30	11617406	3641
2022-12-01	11621047	3769
2022-12-02	11624816	3812
2022-12-03	11628628	2739
2022-12-04	11631367	2815
2022-12-05	11634182	3984
2022-12-06	11638166	3366
2022-12-07	11641532	3259
2022-12-08	11644791	3794
2022-12-09	11648585	3414
2022-12-10	11651999	2295
2022-12-11	11654294	2329
2022-12-12	11656623	5105
2022-12-13	11661728	5755
2022-12-14	11667483	5777
2022-12-15	11673260	5902
2022-12-16	11679162	5890
2022-12-17	11685052	3123
2022-12-18	11688175	3016
2022-12-19	11691191	6595
2022-12-20	11697786	6839
2022-12-21	11704625	6969
2022-12-22	11711594	7293
2022-12-23	11718887	7088
2022-12-24	11725975	3036
2022-12-25	11729011	2932
2022-12-26	11731943	3110
2022-12-27	11735053	3172
2022-12-28	11738225	5086
2022-12-29	11743311	4090
2022-12-30	11747401	3867
2022-12-31	11751268	2731
2023-01-01	11753999	2651
2023-01-02	11756650	2671
2023-01-03	11759321	5594
2023-01-04	11764915	6801
2023-01-05	11771716	6422
2023-01-06	11778138	6191
2023-01-07	11784329	2620
2023-01-08	11786949	2546
2023-01-09	11789495	6824
2023-01-10	11796319	6916
2023-01-11	11803235	6623
2023-01-12	11809858	6545
2023-01-13	11816403	6500
2023-01-14	11822903	2742
2023-01-15	11825645	2584
2023-01-16	11828229	3423
2023-01-17	11831652	2770
2023-01-18	11834422	1983
2023-01-19	11836405	1630
2023-01-20	11838035	1423
2023-01-21	11839458	1341
2023-01-22	11840799	1340
2023-01-23	11842139	1327
2023-01-24	11843466	1335
2023-01-25	11844801	1504
2023-01-26	11846305	1440
2023-01-27	11847745	1500
2023-01-28	11849245	1563
2023-01-29	11850808	1584
2023-01-30	11852392	3453
2023-01-31	11855845	4506
2023-02-01	11860351	6290
2023-02-02	11866641	6567
2023-02-03	11873208	6725
2023-02-04	11879933	2348
2023-02-05	11882281	2587
2023-02-06	11884868	7151
2023-02-07	11892019	6969
2023-02-08	11898988	7116
2023-02-09	11906104	7038
2023-02-10	11913142	6741
2023-02-11	11919883	2849
2023-02-12	11922732	1415
2023-02-13	11924147	0
2023-02-14	11924147	0
2023-02-15	11924147	0
2023-02-16	11924147	0
2023-02-17	11924147	36107.3
2023-02-18	1.19603e+07	3176.5
2023-02-19	1.19634e+07	3076.3
2023-02-20	1.19665e+07	6602.7
2023-02-21	1.19731e+07	6614.6
2023-02-22	1.19797e+07	6666
2023-02-23	1.19864e+07	7161.7
2023-02-24	1.19936e+07	8140.3
2023-02-25	1.20017e+07	1221.8
2023-02-26	1.20029e+07	2810.4
2023-02-27	1.20057e+07	6735.6
2023-02-28	1.20125e+07	6429.6
2023-03-01	1.20189e+07	6824.1
2023-03-02	1.20257e+07	7005.3
2023-03-03	1.20327e+07	7079.6
2023-03-04	1.20398e+07	2942.1
2023-03-05	1.20427e+07	2979.2
2023-03-06	1.20457e+07	6821.6
2023-03-07	1.20525e+07	6779.8
2023-03-08	1.20593e+07	6964.9
2023-03-09	1.20663e+07	6521
2023-03-10	1.20728e+07	6556.3
2023-03-11	1.20794e+07	2669.1
2023-03-12	1.2082e+07	2641.4
2023-03-13	1.20847e+07	3422.5
2023-03-14	1.20881e+07	3063.2
2023-03-15	1.20912e+07	4002.2
2023-03-16	1.20952e+07	4592.8
2023-03-17	1.20998e+07	6722.2
2023-03-18	1.21065e+07	3081.7
2023-03-19	1.21096e+07	2809.5
2023-03-20	1.21124e+07	6762
2023-03-21	1.21191e+07	6633.4
2023-03-22	1.21258e+07	6707.6
2023-03-23	1.21325e+07	6977.6
2023-03-24	1.21394e+07	6526.6
2023-03-25	1.2146e+07	3108.7
2023-03-26	1.21491e+07	3453.9
2023-03-27	1.21525e+07	6603
2023-03-28	1.21591e+07	6772
2023-03-29	1.21659e+07	6740.4
2023-03-30	1.21727e+07	6831.4
2023-03-31	1.21795e+07	6862.5
2023-04-01	1.21863e+07	2528.4
2023-04-02	1.21889e+07	2949.4
2023-04-03	1.21918e+07	3172.1
2023-04-04	1.2195e+07	3475
2023-04-05	1.21985e+07	2652
2023-04-06	1.22011e+07	6455.3
2023-04-07	1.22076e+07	6152.4
2023-04-08	12213732	5878.5
2023-04-09	1.22196e+07	2399
2023-04-10	1.2222e+07	6272.6
2023-04-11	1.22283e+07	6009.9
2023-04-12	12234292	6440.3
2023-04-13	1.22407e+07	6521.8
2023-04-14	1.22473e+07	6072.9
2023-04-15	12253327	2857.4
2023-04-16	1.22562e+07	2345.6
2023-04-17	12258530	6430.1
2023-04-18	1.2265e+07	6391.6
2023-04-19	1.22714e+07	6600.8
2023-04-20	1.2278e+07	6370.8
2023-04-21	1.22843e+07	2064.8
2023-04-22	1.22864e+07	2162.2
2023-04-23	1.22886e+07	1991.7
2023-04-24	12290542	2639.9
2023-04-25	1.22932e+07	2364.1
2023-04-26	12295546	2934.4
2023-04-27	1.22985e+07	2335.8
2023-04-28	1.23008e+07	1546
2023-04-29	1.23024e+07	413.2
2023-04-30	1.23028e+07	669.3
2023-05-01	1.23034e+07	957.7
2023-05-02	1.23044e+07	1030.6
2023-05-03	12305433	1022
2023-05-04	12306455	1996
2023-05-05	12308451	2400.8
2023-05-06	1.23109e+07	4934.8
2023-05-07	1.23158e+07	2337.4
2023-05-08	12318124	5968.2
2023-05-09	1.23241e+07	6080
2023-05-10	1.23302e+07	5886.8
2023-05-11	12336059	6205
2023-05-12	12342264	6037.9
2023-05-13	1.23483e+07	2597
2023-05-14	1.23509e+07	2387.7
2023-05-15	1.23533e+07	6265.3
2023-05-16	1.23596e+07	5973.2
2023-05-17	1.23655e+07	6238.1
2023-05-18	1.23718e+07	6124.2
2023-05-19	1.23779e+07	6064.1
2023-05-20	1.2384e+07	2484.4
2023-05-21	1.23864e+07	2690.7
2023-05-22	1.23891e+07	6287.6
2023-05-23	1.23954e+07	6086.9
2023-05-24	1.24015e+07	6264.9
2023-05-25	12407766	6253.8
2023-05-26	1.2414e+07	3021.4
2023-05-27	1.2417e+07	2028.5
2023-05-28	1.24191e+07	2102.2
2023-05-29	1.24212e+07	3548.5
2023-05-30	1.24247e+07	6387.2
2023-05-31	1.24311e+07	6444.2
2023-06-01	1.24376e+07	6247.8
2023-06-02	1.24438e+07	6320.3
2023-06-03	1.24501e+07	2260.5
2023-06-04	1.24524e+07	2609.7
2023-06-05	1.2455e+07	3257.4
2023-06-06	1.24582e+07	6635
2023-06-07	1.24649e+07	6844.3
2023-06-08	1.24717e+07	6670.3
2023-06-09	1.24784e+07	5802.2
2023-06-10	1.24842e+07	2159.4
2023-06-11	1.24864e+07	2209.4
2023-06-12	1.24886e+07	2883.5
2023-06-13	1.24915e+07	2636.6
2023-06-14	1.24941e+07	2551.7
2023-06-15	1.24966e+07	2633.3
2023-06-16	1.24993e+07	2460.5
2023-06-17	1.25017e+07	2229.2
2023-06-18	1.2504e+07	2135.4
2023-06-19	1.25061e+07	2581.6
2023-06-20	1.25087e+07	3714.3
2023-06-21	1.25124e+07	3178.9
2023-06-22	1.25156e+07	2085.2
2023-06-23	1.25177e+07	2509.1
2023-06-24	1.25202e+07	2194
2023-06-25	1.25224e+07	6577.4
2023-06-26	1.25289e+07	6383.1
2023-06-27	1.25353e+07	6682.7
2023-06-28	1.2542e+07	6431
2023-06-29	1.25484e+07	6639.2
2023-06-30	1.25551e+07	6516.4
2023-07-01	1.25616e+07	2811.1
2023-07-02	1.25644e+07	2717.8
2023-07-03	1.25671e+07	6558.5
2023-07-04	1.25737e+07	6263
2023-07-05	1.25799e+07	6785.7
2023-07-06	1.25867e+07	6602.9
2023-07-07	1.25933e+07	6350.7
2023-07-08	1.25997e+07	2859
2023-07-09	1.26025e+07	2872.6
2023-07-10	1.26054e+07	3288.1
2023-07-11	1.26087e+07	3645.4
2023-07-12	12612346	6196.6
2023-07-13	1.26185e+07	6354.5
2023-07-14	1.26249e+07	6564.4
2023-07-15	1.26315e+07	2504.5
2023-07-16	12633966	2681.7
2023-07-17	1.26366e+07	6485.4
2023-07-18	1.26431e+07	6466.2
2023-07-19	1.26496e+07	6352.5
2023-07-20	1.2656e+07	5508.2
2023-07-21	12661460	4831
2023-07-22	12666291	2860.5
2023-07-23	1.26692e+07	2540.5
2023-07-24	12671692	6497.2
2023-07-25	1.26782e+07	6403.6
2023-07-26	1.26846e+07	6511.5
2023-07-27	1.26911e+07	6509.3
2023-07-28	1.26976e+07	6069.6
2023-07-29	1.27037e+07	6459.3
2023-07-30	1.27101e+07	2298.4
2023-07-31	1.27124e+07	6567.1
2023-08-01	12719008	3240.1
2023-08-02	1.27222e+07	3184.9
2023-08-03	12725433	4237.9
2023-08-04	1.27297e+07	6524.9
2023-08-05	1.27362e+07	2758.2
2023-08-06	12738954	2513.5
2023-08-07	1.27415e+07	6382.9
2023-08-08	1.27479e+07	6420.1
2023-08-09	1.27543e+07	6259.7
2023-08-10	1.27605e+07	6376.3
2023-08-11	1.27669e+07	6504.2
2023-08-12	1.27734e+07	2441.4
2023-08-13	1.27759e+07	2808.4
2023-08-14	1.27787e+07	6225.2
2023-08-15	1.27849e+07	6495.8
2023-08-16	1.27914e+07	6633.4
2023-08-17	1.2798e+07	6427.9
2023-08-18	1.28044e+07	6440.8
2023-08-19	1.28109e+07	2790.9
2023-08-20	1.28137e+07	2669.5
2023-08-21	12816344	6953.3
2023-08-22	1.28233e+07	7526.8
2023-08-23	1.28308e+07	7263.1
2023-08-24	1.28381e+07	6910
2023-08-25	1.2845e+07	4032.4
2023-08-26	1.2849e+07	6375.1
2023-08-27	1.28554e+07	2473
2023-08-28	1.28579e+07	7226.6
2023-08-29	1.28651e+07	6966.2
2023-08-30	1.28721e+07	6921.9
2023-08-31	1.2879e+07	7037.3
2023-09-01	1.2886e+07	6091.7
2023-09-02	1.28921e+07	2586.7
2023-09-03	1.28947e+07	2723.3
2023-09-04	1.28974e+07	6087.2
2023-09-05	1.29035e+07	6228.3
2023-09-06	1.29097e+07	6255.7
2023-09-07	1.2916e+07	6339
2023-09-08	1.29223e+07	5984.3
2023-09-09	1.29283e+07	2901.2
2023-09-10	1.29312e+07	3001.9
2023-09-11	12934229	6168.5
2023-09-12	1.29404e+07	2912.7
2023-09-13	1.29433e+07	6482
2023-09-14	1.29498e+07	3169.1
2023-09-15	1.2953e+07	6020.3
2023-09-16	1.2959e+07	6368.5
2023-09-17	1.29654e+07	2291.3
2023-09-18	1.29676e+07	6309.4
2023-09-19	1.2974e+07	6137.2
2023-09-20	12980088	6214.5
2023-09-21	1.29863e+07	6118.7
2023-09-22	1.29924e+07	5873.8
2023-09-23	12998295	2639.9
2023-09-24	1.30009e+07	3093.3
2023-09-25	1.3004e+07	3916.7
2023-09-26	1.30079e+07	6375.8
2023-09-27	1.30143e+07	6195.9
2023-09-28	1.30205e+07	5528
2023-09-29	1.3026e+07	1795.5
2023-09-30	1.30278e+07	1713.5
2023-10-01	1.30296e+07	1876.7
2023-10-02	1.30314e+07	1759.6
2023-10-03	1.30332e+07	1723.2
2023-10-04	1.30349e+07	1967
2023-10-05	1.30369e+07	1837.6
2023-10-06	1.30387e+07	4018.8
2023-10-07	1.30427e+07	6151.8
2023-10-08	1.30489e+07	6455.5
2023-10-09	1.30553e+07	6246.7
2023-10-10	1.30616e+07	6274.2
2023-10-11	1.30679e+07	4133.5
2023-10-12	1.3072e+07	3423.6
2023-10-13	1.30754e+07	5362.4
2023-10-14	1.30808e+07	2419.8
2023-10-15	13083204	2726.4
2023-10-16	1.30859e+07	6085.8
2023-10-17	1.3092e+07	6527.9
2023-10-18	1.30985e+07	6223.2
2023-10-19	1.31048e+07	6097.5
2023-10-20	1.31109e+07	6074.7
2023-10-21	1.31169e+07	2633.9
2023-10-22	1.31196e+07	2536.9
2023-10-23	1.31221e+07	3833.8
2023-10-24	1.31259e+07	3022.4
2023-10-25	1.3129e+07	4902.7
2023-10-26	1.31339e+07	6337.5
2023-10-27	1.31402e+07	6128.8
2023-10-28	1.31463e+07	7148.2
2023-10-29	1.31535e+07	1868.2
2023-10-30	1.31554e+07	6608.6
2023-10-31	1.3162e+07	3187.5
2023-11-01	13165148	6118.4
2023-11-02	1.31713e+07	6066.1
2023-11-03	1.31773e+07	3857.1
2023-11-04	1.31812e+07	6432.2
2023-11-05	1.31876e+07	2646.7
2023-11-06	1.31903e+07	6738.2
2023-11-07	1.3197e+07	6482.5
2023-11-08	1.32035e+07	4741.3
2023-11-09	1.32082e+07	6597.2
2023-11-10	1.32148e+07	6810.4
2023-11-11	1.32216e+07	6505.6
2023-11-12	1.32281e+07	2975.4
2023-11-13	1.32311e+07	3709.8
2023-11-14	1.32348e+07	6387.4
2023-11-15	1.32412e+07	5717.5
2023-11-16	1.32469e+07	5727.5
2023-11-17	1.32527e+07	5806.4
2023-11-18	1.32585e+07	5495.7
2023-11-19	1.3264e+07	4424.8
2023-11-20	1.32684e+07	5536.2
2023-11-21	1.32739e+07	5474.1
2023-11-22	1.32794e+07	5747.2
2023-11-23	1.32851e+07	5329.2
2023-11-24	1.32905e+07	5291.5
2023-11-25	1.32958e+07	5058.3
2023-11-26	1.33008e+07	4734
2023-11-27	1.33056e+07	5180.2
2023-11-28	1.33107e+07	4614
2023-11-29	1.33154e+07	5285.7
2023-11-30	1.33206e+07	6512.1
2023-12-01	1.33272e+07	5922.8
2023-12-02	1.33331e+07	2233.5
2023-12-03	13335307	5302.5
2023-12-04	1.33406e+07	5537.5
2023-12-05	13346147	5461
2023-12-06	13351608	4928.5
2023-12-07	1.33565e+07	5693.8
2023-12-08	1.33622e+07	5766.2
2023-12-09	1.3368e+07	4859.9
2023-12-10	1.33729e+07	3138.3
2023-12-11	1.3376e+07	4757.1
2023-12-12	1.33808e+07	3924.4
2023-12-13	1.33847e+07	4960.1
2023-12-14	1.33896e+07	6507.3
2023-12-15	1.33961e+07	3771.2
