# Supplementary material for: A hybrid AI model integrating BKA-VMD and deep neural networks for industrial power load prediction
Source: PLoS One. 2025 Aug 14;20(8):e0329630. doi: 10.1371/journal.pone.0329630 (PMC12352651; doi:10.1371/journal.pone.0329630)
Supplement: S1 File — (ZIP) [file pone.0329630.s001.zip › Data/Dataset 3.xlsx]

## Sheet: Sheet1
Timestamp	Meter value	Energy comsumption
2022-09-20	1.41941e+06	704.9
2022-09-21	1.42012e+06	543.9
2022-09-22	1.42066e+06	414.7
2022-09-23	1421075	382.2
2022-09-24	1.42146e+06	178.3
2022-09-25	1.42164e+06	199.6
2022-09-26	1.42184e+06	360.5
2022-09-27	1.4222e+06	442.5
2022-09-28	1.42264e+06	468
2022-09-29	1.42311e+06	462.9
2022-09-30	1423569	409.4
2022-10-01	1.42398e+06	132.1
2022-10-02	1.42411e+06	137
2022-10-03	1.42425e+06	134.1
2022-10-04	1.42438e+06	105.1
2022-10-05	1.42449e+06	146.9
2022-10-06	1.42463e+06	139.5
2022-10-07	1.42477e+06	146.4
2022-10-08	1.42492e+06	446.1
2022-10-09	1.42537e+06	498.7
2022-10-10	1.42586e+06	522.4
2022-10-11	1.42639e+06	428
2022-10-12	1.42681e+06	427.9
2022-10-13	1.42724e+06	433.3
2022-10-14	1.42768e+06	396.3
2022-10-15	1.42807e+06	199.4
2022-10-16	1.42827e+06	156.6
2022-10-17	1.42843e+06	336.5
2022-10-18	1.42876e+06	463.4
2022-10-19	1.42923e+06	518.1
2022-10-20	1.42975e+06	605.7
2022-10-21	1.43035e+06	576.5
2022-10-22	1.43093e+06	447.5
2022-10-23	1.43138e+06	266.3
2022-10-24	1.43164e+06	459.9
2022-10-25	1.4321e+06	561.7
2022-10-26	1.43266e+06	548.9
2022-10-27	1.43321e+06	585.5
2022-10-28	1.4338e+06	544.3
2022-10-29	1.43434e+06	565.1
2022-10-30	1.43491e+06	371.7
2022-10-31	1.43528e+06	510
2022-11-01	1.43579e+06	530.2
2022-11-02	1.43632e+06	519.2
2022-11-03	1.43684e+06	545.2
2022-11-04	1.43738e+06	565.2
2022-11-05	1.43795e+06	555.5
2022-11-06	1.4385e+06	471.9
2022-11-07	1.43898e+06	525.5
2022-11-08	1439502	584.3
2022-11-09	1.44009e+06	507.4
2022-11-10	1.44059e+06	528.4
2022-11-11	1.44112e+06	557.1
2022-11-12	1.44168e+06	291.5
2022-11-13	1.44197e+06	189.8
2022-11-14	1.44216e+06	480.1
2022-11-15	1.44264e+06	494.2
2022-11-16	1.44313e+06	531.8
2022-11-17	1.44367e+06	487.9
2022-11-18	1.44415e+06	428.2
2022-11-19	1.44458e+06	430
2022-11-20	1.44501e+06	345.5
2022-11-21	1.44536e+06	460.3
2022-11-22	1.44582e+06	514.8
2022-11-23	1.44633e+06	442.1
2022-11-24	1.44678e+06	519.7
2022-11-25	1.4473e+06	542.8
2022-11-26	1.44784e+06	458.3
2022-11-27	1.4483e+06	371.2
2022-11-28	1.44867e+06	623.8
2022-11-29	1.44929e+06	545.9
2022-11-30	1.44984e+06	486.9
2022-12-01	1450324	553.2
2022-12-02	1.45088e+06	626.7
2022-12-03	1.4515e+06	354.8
2022-12-04	1.45186e+06	165.3
2022-12-05	1452024	583.3
2022-12-06	1.45261e+06	679.6
2022-12-07	1.45329e+06	627.5
2022-12-08	1.45391e+06	767.6
2022-12-09	1454682	587
2022-12-10	1455269	336.5
2022-12-11	1.45561e+06	196.2
2022-12-12	1.4558e+06	516.5
2022-12-13	1.45632e+06	582.7
2022-12-14	1.4569e+06	458.1
2022-12-15	1457359	425.5
2022-12-16	1.45778e+06	445.6
2022-12-17	1.45823e+06	177.4
2022-12-18	1.45841e+06	158.3
2022-12-19	1.45857e+06	423.7
2022-12-20	1.45899e+06	462.7
2022-12-21	1.45945e+06	491.5
2022-12-22	1.45994e+06	533.7
2022-12-23	1.46048e+06	453.9
2022-12-24	1.46093e+06	196
2022-12-25	1.46113e+06	203.5
2022-12-26	1.46133e+06	384.4
2022-12-27	1.46172e+06	362.6
2022-12-28	1.46208e+06	390.1
2022-12-29	1.46247e+06	479.4
2022-12-30	1.46295e+06	423.1
2022-12-31	1.46337e+06	170.8
2023-01-01	1.46354e+06	135.3
2023-01-02	1.46368e+06	134.7
2023-01-03	1.46381e+06	399.7
2023-01-04	1.46421e+06	414.8
2023-01-05	1.46463e+06	508.5
2023-01-06	1.46513e+06	449.5
2023-01-07	1.46558e+06	193.9
2023-01-08	1.46578e+06	138
2023-01-09	1.46592e+06	468.6
2023-01-10	1.46638e+06	497.5
2023-01-11	1.46688e+06	587.8
2023-01-12	1.46747e+06	539.6
2023-01-13	1.46801e+06	490.3
2023-01-14	1.4685e+06	263.5
2023-01-15	1.46876e+06	145
2023-01-16	1.46891e+06	43.8
2023-01-17	1.46895e+06	1410.8
2023-01-18	1.47036e+06	785.9
2023-01-19	1.47115e+06	501.3
2023-01-20	1.47165e+06	108.1
2023-01-21	1.47176e+06	129.9
2023-01-22	1.47189e+06	137
2023-01-23	1.47202e+06	0
2023-01-24	1.47202e+06	0
2023-01-25	1.47202e+06	0
2023-01-26	1.47202e+06	0
2023-01-27	1.47202e+06	0
2023-01-28	1.47202e+06	1041
2023-01-29	1.47307e+06	677.9
2023-01-30	1.47374e+06	735.5
2023-01-31	1.47448e+06	983.7
2023-02-01	1.47546e+06	1000.6
2023-02-02	1.47646e+06	820.6
2023-02-03	1477284	1221
2023-02-04	1478505	928.1
2023-02-05	1.47943e+06	309.3
2023-02-06	1.47974e+06	819.1
2023-02-07	1.48056e+06	1150.9
2023-02-08	1.48171e+06	1450.4
2023-02-09	1.48316e+06	1426.4
2023-02-10	1.48459e+06	1390
2023-02-11	1.48598e+06	1151.3
2023-02-12	1.48713e+06	502.5
2023-02-13	1487633	994.2
2023-02-14	1.48863e+06	1074.2
2023-02-15	1.4897e+06	676.1
2023-02-16	1.49038e+06	750.2
2023-02-17	1.49113e+06	838.1
2023-02-18	1.49197e+06	705.9
2023-02-19	1.49267e+06	265.6
2023-02-20	1.49294e+06	593.1
2023-02-21	1.49353e+06	906.9
2023-02-22	1.49444e+06	884.3
2023-02-23	1.49532e+06	1101.4
2023-02-24	1496423	1009
2023-02-25	1497432	398
2023-02-26	1497830	142.3
2023-02-27	1.49797e+06	400.2
2023-02-28	1.49837e+06	394.6
2023-03-01	1.49877e+06	580
2023-03-02	1.49935e+06	689
2023-03-03	1.50004e+06	668.5
2023-03-04	1.5007e+06	539.8
2023-03-05	1.50124e+06	271.6
2023-03-06	1501516	643.2
2023-03-07	1.50216e+06	843.2
2023-03-08	1.503e+06	1006
2023-03-09	1.50401e+06	955.7
2023-03-10	1.50496e+06	973.2
2023-03-11	1.50594e+06	711.3
2023-03-12	1.50665e+06	248.2
2023-03-13	1.5069e+06	820.5
2023-03-14	1.50772e+06	992.1
2023-03-15	1.50871e+06	1019.7
2023-03-16	1.50973e+06	810.6
2023-03-17	1.51054e+06	928.3
2023-03-18	1511468	839.8
2023-03-19	1.51231e+06	397.8
2023-03-20	1.51271e+06	1123.1
2023-03-21	1.51383e+06	1387.3
2023-03-22	1515216	1739.7
2023-03-23	1.51696e+06	1773.3
2023-03-24	1518729	1639.4
2023-03-25	1.52037e+06	1717.6
2023-03-26	1522086	660.9
2023-03-27	1.52275e+06	1315.9
2023-03-28	1.52406e+06	1685.8
2023-03-29	1.52575e+06	1742
2023-03-30	1.52749e+06	1786
2023-03-31	1.52928e+06	1615.3
2023-04-01	1.53089e+06	1042.5
2023-04-02	1.53193e+06	553.1
2023-04-03	1.53249e+06	1154.4
2023-04-04	1.53364e+06	1795
2023-04-05	1.53544e+06	135.1
2023-04-06	1535572	1270.4
2023-04-07	1.53684e+06	1625.7
2023-04-08	1.53847e+06	1375.5
2023-04-09	1.53984e+06	517.8
2023-04-10	1.54036e+06	1362.5
2023-04-11	1.54172e+06	1503.2
2023-04-12	1.54323e+06	1989
2023-04-13	1.54522e+06	2159.7
2023-04-14	1.54738e+06	2006.1
2023-04-15	1.54938e+06	1997.8
2023-04-16	1.55138e+06	772.8
2023-04-17	1.55215e+06	1510.4
2023-04-18	1.55366e+06	1851.8
2023-04-19	1.55551e+06	1884.4
2023-04-20	1.5574e+06	1628.6
2023-04-21	1.55903e+06	89.5
2023-04-22	1.55912e+06	116.1
2023-04-23	1.55923e+06	109.7
2023-04-24	1559343	1230.1
2023-04-25	1.56057e+06	2041.3
2023-04-26	1.56261e+06	1979
2023-04-27	1.56459e+06	1848.9
2023-04-28	1.56644e+06	1976.2
2023-04-29	1.56842e+06	40.5
2023-04-30	1568459	110
2023-05-01	1568569	180.9
2023-05-02	1.56875e+06	38.5
2023-05-03	1.56879e+06	107.3
2023-05-04	1.5689e+06	1213.3
2023-05-05	1570109	2000.7
2023-05-06	1.57211e+06	2240.2
2023-05-07	1.57435e+06	775
2023-05-08	1.57512e+06	1399.4
2023-05-09	1.57652e+06	1590.9
2023-05-10	1.57812e+06	1537.8
2023-05-11	1579653	1839
2023-05-12	1581492	1752.8
2023-05-13	1.58324e+06	811
2023-05-14	1.58406e+06	333.9
2023-05-15	1.58439e+06	1051.9
2023-05-16	1.58544e+06	1465.1
2023-05-17	1.58691e+06	1461.3
2023-05-18	1588368	1332.3
2023-05-19	1.5897e+06	1404.5
2023-05-20	1.5911e+06	603.8
2023-05-21	1.59171e+06	142.7
2023-05-22	1.59185e+06	786.6
2023-05-23	1.59264e+06	1343.4
2023-05-24	1.59398e+06	1384.5
2023-05-25	1.59537e+06	1258
2023-05-26	1.59662e+06	898.4
2023-05-27	1.59752e+06	299.5
2023-05-28	1.59782e+06	146.7
2023-05-29	1.59797e+06	818.6
2023-05-30	1598787	894.3
2023-05-31	1.59968e+06	888.8
2023-06-01	1.60057e+06	762.3
2023-06-02	1.60133e+06	687.7
2023-06-03	1.60202e+06	357.8
2023-06-04	1.60238e+06	261.9
2023-06-05	1.60264e+06	649.2
2023-06-06	1603289	834
2023-06-07	1604123	855.3
2023-06-08	1.60498e+06	867
2023-06-09	1.60585e+06	1036.8
2023-06-10	1.60688e+06	258
2023-06-11	1.60714e+06	176.6
2023-06-12	1.60732e+06	630
2023-06-13	1.60795e+06	734.5
2023-06-14	1.60868e+06	836.9
2023-06-15	1.60952e+06	795
2023-06-16	1.61031e+06	802.6
2023-06-17	1.61112e+06	368.4
2023-06-18	1.61148e+06	256.6
2023-06-19	1.61174e+06	644.6
2023-06-20	1.61239e+06	813.9
2023-06-21	1.6132e+06	1038.2
2023-06-22	1.61424e+06	182.6
2023-06-23	1614420	602.7
2023-06-24	1.61502e+06	743
2023-06-25	1.61577e+06	1258.7
2023-06-26	1.61702e+06	1098.3
2023-06-27	1.61812e+06	1453.5
2023-06-28	1.61958e+06	1605.6
2023-06-29	1.62118e+06	1403.2
2023-06-30	1622585	1477.2
2023-07-01	1.62406e+06	1001.1
2023-07-02	1.62506e+06	428.4
2023-07-03	1.62549e+06	1127
2023-07-04	1.62662e+06	1826.9
2023-07-05	1.62845e+06	1846.6
2023-07-06	1.63029e+06	1962
2023-07-07	1.63225e+06	1705.3
2023-07-08	1.63396e+06	1163.6
2023-07-09	1.63512e+06	427.4
2023-07-10	1.63555e+06	1088.2
2023-07-11	1.63664e+06	1650.4
2023-07-12	1.63829e+06	1628.5
2023-07-13	1.63992e+06	1729.5
2023-07-14	1.64165e+06	1711.3
2023-07-15	1.64336e+06	1851.4
2023-07-16	1.64521e+06	658.6
2023-07-17	1.64587e+06	1194.7
2023-07-18	1.64706e+06	1686.3
2023-07-19	1.64875e+06	1333.3
2023-07-20	1.65008e+06	1013
2023-07-21	1.6511e+06	1136.7
2023-07-22	1.65223e+06	1497
2023-07-23	1.65373e+06	642.9
2023-07-24	1.65437e+06	1157.8
2023-07-25	1.65553e+06	1391.1
2023-07-26	1.65692e+06	1380.2
2023-07-27	1.6583e+06	1410.5
2023-07-28	1.65971e+06	1306.7
2023-07-29	1.66102e+06	1577.8
2023-07-30	1.6626e+06	1042.4
2023-07-31	1.66364e+06	1231.5
2023-08-01	1.66487e+06	1442.5
2023-08-02	1.66631e+06	1504.4
2023-08-03	1.66782e+06	1306.9
2023-08-04	1.66912e+06	1297.1
2023-08-05	1.67042e+06	1480
2023-08-06	1.6719e+06	991.9
2023-08-07	1.67289e+06	1193.3
2023-08-08	1.67409e+06	1659.5
2023-08-09	1.67575e+06	1802.8
2023-08-10	1.67755e+06	1467.3
2023-08-11	1679016	1347.3
2023-08-12	1.68036e+06	696.9
2023-08-13	1.68106e+06	346.4
2023-08-14	1.68141e+06	894.1
2023-08-15	1.6823e+06	1126.7
2023-08-16	1.68343e+06	1354.3
2023-08-17	1.68478e+06	1021.5
2023-08-18	1.6858e+06	1268.2
2023-08-19	1.68707e+06	567
2023-08-20	1.68764e+06	162.6
2023-08-21	1687801	968.1
2023-08-22	1.68877e+06	1618.3
2023-08-23	1.69039e+06	1485.3
2023-08-24	1.69187e+06	1504.4
2023-08-25	1.69338e+06	1418.6
2023-08-26	1.6948e+06	594.2
2023-08-27	1.69539e+06	0
2023-08-28	1.69539e+06	1196.1
2023-08-29	1696586	1490.5
2023-08-30	1.69808e+06	1315.5
2023-08-31	1699392	1251.2
2023-09-01	1.70064e+06	1081.7
2023-09-02	1.70172e+06	600.7
2023-09-03	1.70233e+06	411.9
2023-09-04	1.70274e+06	1058.3
2023-09-05	1.7038e+06	1412.8
2023-09-06	1.70521e+06	1521.5
2023-09-07	1.70673e+06	1426.2
2023-09-08	1.70816e+06	1622.2
2023-09-09	1.70978e+06	1426.8
2023-09-10	1.71121e+06	371.6
2023-09-11	1.71158e+06	1047
2023-09-12	1.71262e+06	1426
2023-09-13	1.71405e+06	1575.7
2023-09-14	1.71563e+06	1351.7
2023-09-15	1.71698e+06	1704.5
2023-09-16	1.71868e+06	1447.7
2023-09-17	1.72013e+06	730
2023-09-18	1.72086e+06	1101.7
2023-09-19	1.72196e+06	1515.2
2023-09-20	1.72348e+06	1645.6
2023-09-21	1725122	1327.6
2023-09-22	1.72645e+06	1169.2
2023-09-23	1.72762e+06	817.2
2023-09-24	1728436	314
2023-09-25	1728750	816.6
2023-09-26	1.72957e+06	1356.2
2023-09-27	1.73092e+06	1164.6
2023-09-28	1.73209e+06	1216.8
2023-09-29	1.7333e+06	108.9
2023-09-30	1.73341e+06	119.3
2023-10-01	1.73353e+06	137.9
2023-10-02	1.73367e+06	293.4
2023-10-03	1.73396e+06	474.3
2023-10-04	1734438	569.8
2023-10-05	1.73501e+06	785
2023-10-06	1.73579e+06	782.3
2023-10-07	1.73658e+06	1166.4
2023-10-08	1.73774e+06	1395.8
2023-10-09	1.73914e+06	1384.8
2023-10-10	1.74052e+06	1031.9
2023-10-11	1741554	1442.7
2023-10-12	1.743e+06	1063.2
2023-10-13	1.74406e+06	885.4
2023-10-14	1.74495e+06	643.5
2023-10-15	1.74559e+06	256.8
2023-10-16	1.74585e+06	613.3
2023-10-17	1.74646e+06	948.3
2023-10-18	1.74741e+06	810.3
2023-10-19	1.74822e+06	918
2023-10-20	1.74914e+06	906.5
2023-10-21	1750042	783.7
2023-10-22	1.75083e+06	194.5
2023-10-23	1.75102e+06	796.2
2023-10-24	1.75182e+06	1052.3
2023-10-25	1.75287e+06	1112.4
2023-10-26	1.75398e+06	1054.7
2023-10-27	1.75504e+06	968.6
2023-10-28	1.756e+06	895
2023-10-29	1.7569e+06	119.6
2023-10-30	1757019	623.9
2023-10-31	1.75764e+06	634.1
2023-11-01	1758277	934
2023-11-02	1759211	1217.8
2023-11-03	1.76043e+06	948.5
2023-11-04	1.76138e+06	601.6
2023-11-05	1.76198e+06	220.8
2023-11-06	1.7622e+06	826.8
2023-11-07	1.76303e+06	1200.9
2023-11-08	1.76423e+06	1190.1
2023-11-09	1.76542e+06	798.5
2023-11-10	1766216	897.3
2023-11-11	1.76711e+06	820
2023-11-12	1.76793e+06	259.2
2023-11-13	1.76819e+06	822.8
2023-11-14	1.76902e+06	1056.1
2023-11-15	1.77007e+06	857.4
2023-11-16	1.77093e+06	752.3
2023-11-17	1.77168e+06	715.3
2023-11-18	1.7724e+06	249
2023-11-19	1.77265e+06	393.2
2023-11-20	1.77304e+06	628.8
2023-11-21	1.77367e+06	450
2023-11-22	1.77412e+06	460.5
2023-11-23	1.77458e+06	444.2
2023-11-24	1.77502e+06	459.9
2023-11-25	1775482	214.4
2023-11-26	1.7757e+06	268.4
2023-11-27	1.77596e+06	395.8
2023-11-28	1.77636e+06	505.3
2023-11-29	1.77687e+06	552.3
2023-11-30	1.77742e+06	487.4
2023-12-01	1.77791e+06	519.1
2023-12-02	1.77842e+06	436.1
2023-12-03	1.77886e+06	241.8
2023-12-04	1.7791e+06	684.1
2023-12-05	1.77979e+06	858
2023-12-06	1.78064e+06	1007
2023-12-07	1.78165e+06	759
2023-12-08	1.78241e+06	818
2023-12-09	1.78323e+06	722.1
2023-12-10	1.78395e+06	790.6
2023-12-11	1.78474e+06	1023.9
2023-12-12	1.78577e+06	1201.7
2023-12-13	1786967	603.7
2023-12-14	1.78757e+06	648.6
2023-12-15	1.78822e+06	721.1
